# Supplementary material for: An Embedded Mixed-Methods Study with a Dominant Quantitative Strand: The Knowledge of Jordanian Mothers About Risk Factors for Childhood Hearing Loss
Source: Audiol Res. 2025 Jul 16;15(4):87. doi: 10.3390/audiolres15040087 (PMC12286161; doi:10.3390/audiolres15040087)
Supplement: Supplementary file 1 [file audiolres-15-00087-s001.zip]

Archive with 1 entries (1 files):
- audiolres-3638378-supplementary.pdf
